# Supplementary material for: A Computational Framework for Comprehensive Genomic Profiling in Solid Cancers: The Analytical Performance of a High-Throughput Assay for Small and Copy Number Variants
Source: Cancers (Basel). 2022 Dec 13;14(24):6152. doi: 10.3390/cancers14246152 (PMC9776229; doi:10.3390/cancers14246152)
Supplement: Supplementary file 1 [file cancers-14-06152-s001.zip]

Archive with 1 entries (1 files):
- cancers-2023731-supplementary.docx
